# Supplementary material for: Ascorbic Acid Regulates the Immunity, Anti-Oxidation and Apoptosis in Abalone Haliotis discus hannai Ino
Source: Antioxidants (Basel). 2021 Sep 13;10(9):1449. doi: 10.3390/antiox10091449 (PMC8465606; doi:10.3390/antiox10091449)
Supplement: Supplementary file 1 [file antioxidants-10-01449-s001.zip]

Archive with 1 entries (1 files):
- antioxidants-1340961-supplementary.pdf
